# Supplementary material for: VdPAT1 encoding a pantothenate transporter protein is required for fungal growth, mycelial penetration and pathogenicity of Verticillium dahliae
Source: Front Microbiol. 2025 Jan 17;15:1508765. doi: 10.3389/fmicb.2024.1508765 (PMC11783681; doi:10.3389/fmicb.2024.1508765)
Supplement: Supplementary file 5 [file Table_1.xlsx]

## Sheet: Sheet1
Table 3. Primer sequences used in this study
Primer name	Primer sequence（5′–3′）	Function
VdPAT1-Flank-5F	GGTGGCGGCCGCTCTAGACTACCTACCTTGGGTACTTACCTTA	Gene deletion
VdPAT1-Flank-5R	AAAATGCTCCTTCAAGGTTGACGAGCACGATGCCCAAACT
VdPAT1-Flank-3F	GGTTCGCAAAGATAATTGTCCAAGCCCAACGACGCTGTTCGCC
VdPAT1-Flank-3R	GACGGTATCGATAAGCTTTTAATACCCCCTCAACTTGGCAAAC
VdPAT1-HPH-F	TCGTGCTCGTCAACCTTGAAGGAGCATTTTTGGGCTTGGCTGG
VdPAT1-HPH-R	GTTGGGCTTGGACAATTATCTTTGCGAACCCAGGGCTGGTG
VdPAT1-P-F	GCTGGAGCTAGTGGAGGTCAA
VdPAT1-P-R	TTATCTTTGCGAACCCAGGGC
Trial-VdPAT1-F1	TGTACTTTGACATGCTCCTCTTCT
Trial-VdPAT1-R1	GGATGCTTCACTGGGAAGACC
Trial-VdPAT1-F2	GACGTCTGTCGAGAAGTTTCTGA
Trial-VdPAT1-R2	GTTCGGTTTCAGGCAGGTCTT
Trial-VdPAT1-F3	TTGAAGGAGCATTTTTGGGCTT
Trial-VdPAT1-R3	GAACTTAAGAAGGTATGACCGGG
Trial-Hyg-F	AAGGTGAGTCCTCCAACCA
Trial-Hyg1-R	GAAGCACGAATCCTCTTGTT
VdPAT1-qF	CCCGAATCGCCATCCTCTAC	Pathogenecity test
VdPAT1-qR	GGAAGTCGGGAAGGACGAAG
Tubulin-F	TCCACCTTCGTCGGTAACTC
Tubulin-R	GCCTCCTCCTCGTACTCCTC
Ve-ITS1-F	AAAGTTTTAATGGTTCGCTAAGA
ST-VE1-R	CTTGGTCATTTAGAGGAAGTAA
UBQ7-F	GAAGGCATTCCACCTGACCAAC
UBQ7-R	CTTGACCTTCTTCTTCTTGTGCTTG
VDAG_02356-qF	GATTACAAGGTCCTCCCTCAAC	RT-qPCR verification
VDAG_02356-qR	GCTTTGCTGGTCGTAACTAAAC
VDAG_10527-qF	CAGCCCGACTTTGGTTTCT
VDAG_10527-qR	TAAAGGGACCTGCTGCTCTA
VDAG_04336-qF	CGCGGTACATTCGTCACTT
VDAG_04336-qR	CACCCAGCTTACGTCGTTATT
VDAG_05575-qF	GCGCCTCTGTCCATAAAGAA
VDAG_05575-qR	CATCATCTGCTCTATCGGACAC
VDAG_08098-qF	GACATCGTGGAGAACGTCTATG
VDAG_08098-qR	CCAACCCACTTTGTCAGGT
VDAG_09510-qF	CCCTACTACGAGGACAAGAAAG
VDAG_09510-qR	CATCTCTATTGCTGGTGGCA
VDAG_10193-qF	ACGAAATGGGTCACACCTAC
VDAG_10193-qR	CATTACCGAGTTTGACGGCT
VDAG_07759-qF	CGTCACCTATGCTCACAACTAC
VDAG_07759-qR	CCTTAACATGAACTCGGCCA
VDAG_07144-qF	CAGGAACTACTACCACGATGTC
VDAG_07144-qR	TATTTACTCTGGAGCCACTGC
VDAG_07135-qF	CCGAGTCTCCATCGACTACA
VDAG_07135-qR	ATCGACACACCACTCAACATC
